# Supplementary material for: Reoxygenation Modulates the Adverse Effects of Hypoxia on Wound Repair
Source: Int J Mol Sci. 2022 Dec 13;23(24):15832. doi: 10.3390/ijms232415832 (PMC9781139; doi:10.3390/ijms232415832)
Supplement: Supplementary file 1 [file ijms-23-15832-s001.zip]

Archive with 1 entries (1 files):
- ijms-2046527-supplementary.pdf
